# Supplementary material for: Fumonisin B1 Accumulates in Chicken Tissues over Time and This Accumulation Was Reduced by Feeding Algo-Clay
Source: Toxins (Basel). 2021 Oct 2;13(10):701. doi: 10.3390/toxins13100701 (PMC8537492; doi:10.3390/toxins13100701)
Supplement: Supplementary file 1 [file toxins-13-00701-s001.zip]

Archive with 1 entries (1 files):
- toxins-1393914-SI.pdf
